# Supplementary material for: Autopsy and statistical evidence of disturbed hemostasis progress in COVID-19: medical records from 407 patients
Source: Thromb J. 2021 Feb 10;19:8. doi: 10.1186/s12959-020-00256-5 (PMC7873516; doi:10.1186/s12959-020-00256-5)
Supplement: Supplementary file 1 — Additional file 1: Table S1. Statistical test results related to Table 2. [file 12959_2020_256_MOESM1_ESM.xlsx]

## Sheet: Sheet1
Table S1. Statistical test results related to Table 2.
P value		Mild vs Severe	Severe vs Critical	Critical vs Mild
Age		<0.0001	0.5996	<0.0001
Gender		0.0134	0.9778	0.0092
Major Comorbidities		0.0001	0.0428	0.1339
	Coronary artery disease	0.0249	0.9648	0.0243
	Hypertension	0.0028	0.1675	0.1894
	Diabetes mellitus	0.6655	0.9167	0.7529
Hospital stay		<0.0001	0.2806	0.0016
