# Supplementary material for: Autopsy and statistical evidence of disturbed hemostasis progress in COVID-19: medical records from 407 patients
Source: Thromb J. 2021 Feb 10;19:8. doi: 10.1186/s12959-020-00256-5 (PMC7873516; doi:10.1186/s12959-020-00256-5)
Supplement: Supplementary file 3 — Additional file 3: Table S3. Median, interquartile and statistical test results across different hospitalization days among mild, severe, critical patients related to Fig. 2. [file 12959_2020_256_MOESM3_ESM.xlsx]

## Sheet: mild
Day.after.admission	PLT(x10^9/L)				GLU(mmol/L)				TC(mmol/L)				TG(mmol/L)				HDL(mmol/L)				LDL(mmol/L)				PT(s)				APTT(s)				TT(s)				FIB(g/L)				D.dimer(g/L)				DIC
	Median	Q3	Q1	no.	Median	Q3	Q1	no.	Median	Q3	Q1	no.	Median	Q3	Q1	no.	Median	Q3	Q1	no.	Median	Q3	Q1	no.	Median	Q3	Q1	no.	Median	Q3	Q1	no.	Median	Q3	Q1	no.	Median	Q3	Q1	no.	Median	Q3	Q1	no.	Median	Q3	Q1	no.
1	231	290.5	169	251	5.59	6.465	5.04	203	4.02	4.65	3.395	246	1.28	1.86	0.95	117	0.96	1.22	0.8525	112	2.59	3.1125	2.12	112	13.7	14.3	13.2	235	39.8	43.65	36.8	227	16.2	17.05	15.6	227	4.42	5.6	3.385	227	0.45	1.255	0.25	227	2	4	2	219
2	216	306.5	159.5	8	5.665	5.8625	5.1675	4	3.645	4.905	2.995	4
3	250.5	296.25	170	22	7.685	8.03	6.8925	18	3.945	4.4575	3.3825	18	1.56	2.035	1.515	3	1.07	1.07	0.885	3	2.82	3.02	2.57	3	14.2	14.65	13.375	18	38.4	39.2	37.225	18	17.15	18.175	16.75	18	4.135	5.0825	3.535	18	0.725	1.565	0.285	18	2.5	4	2	18
4	214	252	196	13	5.5	5.8025	5.28	8	3.37	4.1	3.225	11	1.62	2.25	1.545	3									13.95	14.8	13.025	6	37.9	39.725	36.9	6	15	15.575	14.725	6	4.07	5.365	3.5325	6	0.58	1.075	0.4825	6	2	3.5	2	6
5	266	314	217	25	5.45	5.73	5.08	13	3.94	4.5925	3.6475	18	1.28	2.045	1.005	7	0.84	0.98	0.795	7	2.54	3.045	2.19	7	13.7	14.1	13.3	21	38.6	41.7	36.7	21	17	17.8	16.5	21	5.62	6.35	3.88	21	0.65	1.03	0.35	21	2	4	2	21
6	252	316	195	25	5.385	7.195	4.7475	18	3.95	4.5	3.505	23	1.53	1.8375	1.1625	6	0.95	1.05	0.92	5	2.81	2.85	2.17	5	13.7	14.1	13.3	9	37.9	39.1	36.7	9	15.9	16.7	15.3	9	5.24	5.52	4.19	9	0.9	1.09	0.69	9	2	4	2	9
7	222	304.5	188.5	27	5.32	6.01	5.19	11	3.79	4.36	3.43	21	1.09	1.33	1.04	5	0.975	1.0825	0.92	4	2.115	2.2175	2	4	13.6	14.25	13.025	18	36.8	41.2	34.25	18	16.65	17.075	15.525	18	3.87	4.35	3.0975	18	0.53	1.25	0.23	17	2	4	2	17
8	266	338	186	45	5.265	6.265	4.86	28	4.16	4.715	3.49	39	2.385	3.095	1.5325	6	1.105	1.375	0.9075	4	3.03	3.51	2.7475	4	13.6	14.75	13.1	23	38.3	40.85	35.8	23	16.7	17.55	15.45	23	4.69	5.26	3.885	23	1.08	1.415	0.505	23	4	4	2	23
9	271	323.5	221	36	5.025	5.855	4.74	28	4.34	4.885	3.86	35	2.305	3.245	1.6075	14	1.12	1.325	1.085	11	2.63	2.93	2.205	11	13.7	13.95	13.35	23	36.1	41.15	34	23	17.4	18.55	16.15	23	3.84	4.375	3.22	23	0.51	0.975	0.295	23	2	2	2	23
10	240.5	284.5	208.25	40	5.575	6.04	4.8325	28	4.49	4.815	3.685	38	1.86	2.37	1.4125	18	1.075	1.23	1.0075	8	2.845	3.7975	2.4775	8	13.4	13.8	13.1	29	38.7	40.9	37.2	29	16.3	17.7	15.4	29	3.89	4.58	3.44	29	0.52	1.11	0.31	29	2	4	2	29
11	269	334	210	33	5.7	6.0775	5.455	14	4.36	5.095	3.735	35	2.02	2.655	1.715	12	1.05	1.27	0.965	7	3.11	3.38	2.4	7	13.1	13.525	12.875	12	38.05	39.925	36.7	12	16	16.425	15.275	12	3.81	4.335	3.135	12	0.43	0.9075	0.31	12	2	2	2	12
12	253	327	214.25	20	5.01	5.54	4.66	17	3.72	4.1025	3.26	18	1.465	2.9025	0.965	14	1.14	1.265	0.895	8	2.18	2.5925	1.9825	8	13.45	13.75	12.75	12	36.8	40.1	34.375	12	16.2	16.65	15.7	12	3.68	3.8075	2.86	12	0.72	1.36	0.22	12	2	4	2	12
13	226.5	308.5	206	30	5.125	5.855	4.725	22	4.45	5.15	3.71	24	1.39	2.34	1.04	17	1.25	1.42	1.1	13	2.65	3.05	2.22	13	13.35	14.175	12.75	22	38.6	41	36.65	22	17.1	17.6	16.2	22	4.005	4.8775	3.3475	22	0.82	1.7	0.35	21	2	4	2	21
14	232	289.75	190.75	26	5.35	5.6	4.73	19	4.58	5.77	3.88	25	1.57	2.3825	1.2325	14	1.075	1.21	0.9475	12	2.535	3.32	2.385	12	13.25	14.475	12.675	16	36.95	39.3	34.95	16	16.55	17.4	15.975	16	4.27	4.81	3.7225	16	0.41	0.7025	0.3025	16	2	2	2	16
15	183	217	137.75	12	5.39	7.0075	4.7875	12	4.03	4.63	3.47	13	1.205	2.0575	1.075	10	0.975	1.35	0.8175	8	2.215	2.57	1.87	8	12.95	13.825	12.6	16	34.7	37.05	33.875	16	16.2	16.8	15.575	16	3.76	5.075	3.185	16	0.505	0.74	0.33	16	2	2	2	16
16	210.5	291.25	183.25	18	4.89	5.52	4.61	13	4.38	4.7675	3.6825	18	1.27	1.69	1.01	9	1.195	1.245	1.0975	8	2.935	3.27	2.6475	8	13.3	14.3	13.1	9	36.9	41.8	34.8	9	16.1	16.9	15.6	9	3.32	3.63	3.05	9	0.37	1.09	0.33	9	2	4	2	9
17	221	258.5	192.5	19	5.11	5.365	4.69	15	4.53	4.81	4.16	18	1.5	2.83	1.2	13	1.36	1.4875	1.22	10	2.725	3.8575	2.1725	10	13.7	13.9	13	9	42.1	42.6	38.2	9	15.7	16.7	15.6	9	4.12	4.58	3.6	9	0.98	2.81	0.37	9	2	4	2	9
18	233	267.5	193	19	5.2	5.765	4.76	15	4.95	5.7325	4.2425	16	1.435	2.11	1.2625	6	1.075	1.3	0.945	4	3.1	3.7775	2.63	4	12.9	14.2	12.7	13	39.5	41.7	37	13	16.3	16.5	15.5	13	3.71	4.53	3.43	13	0.38	1.02	0.22	13	2	4	2	13
19	191.5	256.25	177	8	5.04	9.45	5.04	5	4.83	5.72	4.15	5	0.96	1.755	0.775	3									13.9	14.2	13.6	5	37.7	40.8	33.9	5	16.1	16.8	16	5	3.62	3.84	3.48	5	0.45	0.6	0.38	5	2	2	2	5
20	184.5	246	159.5	20	5.26	5.91	4.85	13	4.1	4.895	3.75	16	1.155	1.4775	0.83	8	1.43	1.46	1.19	7	2.57	2.905	2.29	7	13.65	13.875	13.225	14	38.65	41.1	36.675	14	16.4	16.675	15.8	14	4.035	4.75	3.3725	14	0.38	0.6375	0.2925	14	2	2	2	14
21	216	276.5	163	19	5.64	6.43	4.92	17	4.02	5.01	3.715	19	1.24	1.85	0.96	15	0.89	1.23	0.82	9	2.54	3.36	2.24	9	13.3	13.475	12.9	18	36.2	39	33.4	18	16.3	16.65	15.6	18	3.755	4.7	3.4025	18	0.47	0.8425	0.2525	18	2	3.5	2	18
22	191	199	179.5	7	5.2	5.7625	4.975	4	5.115	5.265	4.8225	6	0.93	1.47	0.905	3	1.36	1.69	1.225	3	2.89	3.015	2.76	3
23	198	237	154.5	6	5	5.18	4.61	9	3.61	5.375	3.22	11	0.52	2.085	0.455	3									14.7	15.65	13.7	7	41.9	43.7	39.35	7	16.7	16.95	16.3	7	3.82	4.14	2.62	7	0.32	0.5	0.235	7	2	2	2	7
24	221	242.5	194.75	10	5.225	5.735	4.91	8	5.16	5.635	4.6425	10	1.44	1.585	1.305	8	1.47	1.495	1.25	7	3.41	4.235	3.055	7	13.1	13.4	13	5	38.7	39.8	36.4	5	15.9	16	15.3	5	4.3	4.45	3.45	5	0.33	0.35	0.26	5	2	2	2	5
25	205	242.25	162.75	14	5.95	6.67	5.08	8	4.735	5.18	4.225	12	1.77	2.1	1.15	9	0.94	1.305	0.865	7	2.98	3.245	2.625	7	13.3	13.8	13	7	32.1	38.25	31.65	7	15.4	16.15	14.6	7	3.95	4.23	3.32	7	1.25	3.17	0.475	7	4	4.5	2	7
26	206	223.25	153.5	4	5.19	5.445	4.92	4	5.07	5.3425	4.7375	4													13.65	14.05	13.2	4	38.05	39.9	35.925	4	16	16.75	15.775	4	3.415	3.8875	3.26	4	1.025	1.14	0.8625	4	3	4	2	4
27	191	210	134.5	7	5.65	6.55	5.365	7	5.33	5.96	4.6	7	1.48	1.9	1.26	5	1.33	1.35	1.08	5	4.18	4.39	3.66	5	13.85	14.925	12.875	4	39.45	42.275	36.125	4	15.25	15.55	15.1	4	3.13	3.57	2.99	4	0.41	0.805	0.2425	4	2	2.5	2	4
28	247.5	287.25	168.25	12	5.185	5.425	4.5475	10	5.325	5.9575	4.5275	12	1.62	2.12	1.105	7	1.47	1.55	1.28	7	3.53	4.635	2.625	7	13.1	13.8	12.2	5	36.6	38.9	36.3	5	15.9	16.2	15.4	5	3.55	4.18	3.34	5	1.27	2.35	0.38	5	4	5	2	5
29	189	285	169.5	3	5.46	7.94	5.17	3	3.63	4.23	3.4	3
30	225.5	254.75	200.75	6	4.94	5.4375	4.825	4	5.79	6.7375	5.205	4	2.13	2.585	1.7125	4	1.31	1.5225	1.09	4	4.275	4.8525	3.4675	4
31	300.5	327	239.5	4	5.5	5.7275	5.2925	4	4.96	5.28	4.04	5													13.4	13.675	13.05	4	37.35	39.225	36	4	16.1	16.575	15.35	4	3.375	3.805	3.08	4	0.38	0.4175	0.3175	4	2	2.25	2	4
32	293	295	180	5	6.265	7.2675	5.6375	4	3.76	3.88	3.43	5	1.085	1.95	0.925	4	0.9	1.005	0.835	3	2.4	2.4	1.96	3	13.65	14.175	13.175	4	39.45	40.675	38.525	4	15	15.25	14.95	4	3.72	3.87	3.4975	4	0.445	1.7275	0.2875	4	2	2.75	2	4
33	264	286.75	234.5	4					3.03	3.03	3.03	1
34	227	296.25	175.75	6	5.3	5.97	4.52	5	4.8	4.84	4.65	5	1.3	1.8725	0.7725	4	1.175	1.21	1.115	4	3.42	3.5925	3.13	4
35									4.95	5.11	4.18	3
36	216	255.5	187.5	4					5.27	5.665	5.01	3													14	14.6	13.75	3	41.4	43.2	41.05	3	15.6	17.15	15.4	3	3.97	4.025	3.375	3	0.24	1.25	0.23	3	2	3	2	3
37
38
39
40	254	312	206.5	3					3.96	4.205	3.715	2
41	188	296	176	5	5.31	6.355	4.92	3	5.27	5.88	4.805	4	2.18	2.57	1.82	3
42	196	198	152	3	6.01	6.075	5.655	3	4.53	4.9	4.41	3	1.78	1.785	1.46	3	1.49	1.515	1.38	3	2.7	3.035	2.455	3

## Sheet: severe
Day.after.admission	PLT(x10^9/L)				GLU(mmol/L)				TC(mmol/L)				TG(mmol/L)				HDL(mmol/L)				LDL(mmol/L)				PT(s)				APTT(s)				TT(s)				FIB(g/L)				D.dimer(g/L)				DIC
	Median	Q3	Q1	no.	Median	Q3	Q1	no.	Median	Q3	Q1	no.	Median	Q3	Q1	no.	Median	Q3	Q1	no.	Median	Q3	Q1	no.	Median	Q3	Q1	no.	Median	Q3	Q1	no.	Median	Q3	Q1	no.	Median	Q3	Q1	no.	Median	Q3	Q1	no.	Median	Q3	Q1	no.
1	238	295	182	73	6.44	8.59	5.625	67	3.53	4.0475	3.2325	74	1.14	1.375	0.9175	32	0.8	0.94	0.715	31	2.23	2.815	1.895	31	14	14.325	13.575	68	42.2	46.25	37.6	67	16.4	17.15	15.6	67	5.53	6.595	4.5	67	1.24	2.34	0.57	67	4	4	2	66
2	304.5	361.75	241.25	4	7.26	7.735	6.115	3
3	202.5	319.5	194.5	12	8.39	11.29	7.12	9	3.53	4.1325	3.3325	10													14.1	14.5	13.6	9	41.7	50	39	9	17.9	18.7	16.8	9	5.81	6.68	4.97	9	0.93	1.24	0.45	9	2	4	2	9
4	264	329	212.5	19	5.235	5.455	4.9925	8	3.39	3.58	3.22	13													14.45	15.35	13.625	6	44.65	48.475	42.7	6	17.1	18.35	15.7	6	5.67	6.445	5.135	6	0.915	6.305	0.76	6	3	4.75	2	6
5	290.5	355	213	14	6.2	7.615	5.535	7	3.49	3.88	3.08	13	1.27	1.34	0.895	3	0.73	0.815	0.66	3	1.82	2.27	1.505	3	13.95	14.475	13.775	8	40.45	45.725	35.625	8	17.95	18.8	16.6	8	4.935	5.2225	4.215	8	1.53	2.0325	0.82	8	4	4	2	8
6	266	299	263	5	6.315	7.7475	5.1525	4	3.705	4.145	3.345	4													14.7	15.45	14.65	3	41	42.4	38.6	3	19.8	20.7	17.7	3	4.67	5.125	3.71	3	2.22	2.605	2.165	3	4	4	4	3
7	296	326.25	218.75	16	5.34	5.695	5.125	11	3.635	4.3275	2.95	14	0.6	0.62	0.47	5	0.98	1.24	0.76	5	2.01	2.18	1.94	5	13.9	14.25	13.25	11	40.1	42.65	37.45	11	17.1	17.5	15.8	11	4.17	4.95	3.445	11	0.78	1.68	0.43	11	2	4	2	11
8	264	345.5	213.5	23	6.005	6.94	4.9075	12	3.81	4.44	3.525	22	1.295	1.9075	1.035	6	0.83	0.88	0.82	5	3.17	4.17	2.18	5	14	14.25	13.65	11	38.3	43.25	34.15	11	16.8	18	16.2	11	4.06	5.705	3.855	11	2.47	5.225	1.85	11	4	5	4	11
9	241	322.75	193.25	14	5.34	5.82	5.1525	14	3.56	4.215	3.335	15	1.29	1.6525	0.965	6	1.12	1.3	0.8	5	2.05	2.58	1.97	5	14	14.7	13.75	11	41.2	44.55	37.1	11	17.3	18.3	16.45	11	4.24	5.225	3.04	11	0.95	1.85	0.705	11	2	4	2	11
10	255	301.25	198.25	18	5.325	5.5275	4.875	10	3.96	4.0775	3.5875	14	1.24	1.59	0.85	7	1.195	1.4375	1.0025	4	2.1	2.47	1.875	4	13.9	14.55	13.575	10	43.95	46.475	34.025	10	16.75	18.05	16	10	3.805	4.6075	3.41	10	1.56	2.47	0.37	10	4	4	2	10
11	321	350	203	9	6.34	8.8125	5.515	4	4.18	4.4	3.41	9													13.3	13.4	13.25	3	35.1	36.6	34.7	3	16.2	16.3	16.1	3	4.41	4.66	4.235	3	1.26	1.935	1.15	3	4	4	4	3
12	223	243.5	170.5	11	5.56	6.465	4.9975	8	4.52	4.9125	3.29	10	1.65	1.9775	1.2275	4									13.5	14.25	13.35	7	43.5	47.3	38.6	7	17.5	18.35	16.5	7	4.13	4.75	4.105	7	0.89	1.615	0.665	7	2	4	2	7
13	228	262.5	175.5	23	5.43	6.025	5.015	15	3.99	4.77	3.435	23	1.11	1.28	0.78	5	1.12	1.195	0.975	3	2.9	3.02	2.515	3	13.9	14.7	13.6	11	40.2	44.6	33.1	11	16.6	17.15	15.95	11	3.78	5.535	2.89	11	1.15	2.215	0.89	11	4	4	2	11
14	240	285	163	13	5.385	6.1225	4.6675	8	3.815	4.72	3.41	12	0.805	0.94	0.73	6	1.03	1.08	1.01	3	2.08	2.13	1.94	3	13.9	14.7	13.65	7	37.2	38.7	35.55	7	17	17.2	16.5	7	3.47	4.345	2.89	7	2.03	2.615	1.09	7	4	4	3	7
15	218	271	197	7	5.31	5.53	5.1875	6	3.65	4.38	3.55	7	0.95	1.2975	0.7	6	1.32	1.505	1.105	6	2.235	2.67	2.1075	6	13.5	13.85	13.4	7	38.9	41.65	36.35	7	16	16.9	15.65	7	4.1	4.705	3.395	7	0.71	0.97	0.395	7	2	3	2	7
16	215	268	175	13	4.81	6.095	4.505	7	3.94	3.97	3.32	9	0.92	1.225	0.87	3									13.5	13.6	13.4	5	38.8	41.1	38.8	5	15.7	15.8	15.2	5	4.4	4.52	3.99	5	0.68	1.37	0.58	5	2	4	2	5
17	195	216.5	151.5	3	5.97	8.65	5.78	4	3.97	4.09	3.85	4													13.9	14.1	13.6	5	43.9	47.2	42.2	5	15.6	18.1	14.5	5	4.84	4.89	4.49	5	0.89	1	0.85	5	2	4	2	5
18	191	272.25	150.25	8	5.56	5.95	4.89	5	3.82	4.4	3.32	5	0.74	1.31	0.73	3	0.94	1.005	0.795	3	2.68	2.915	2.11	3	13.6	14.1	13.1	5	33.9	39.9	32.8	5	16.4	16.4	16.3	5	3.38	3.88	3.03	5	1	2.38	0.53	5	4	4	2	5
19	237	267	188.75	12	5.1	5.1675	4.6125	6	3.955	4.375	3.77	12	0.58	0.625	0.54	3									13.4	13.7	12.85	7	36.8	38.05	34.5	7	15.5	15.9	15.3	7	3.8	4.455	2.725	7	0.91	1.195	0.68	7	2	4	2	7
20	208	234.5	178	10	4.98	6.8975	4.815	8	4.2	5.02	3.53	9	0.68	1.2	0.6625	6	1.09	1.12	1.04	5	3.01	3.04	2.26	5	14	14.8	13.55	7	45.3	47	40.6	7	16.1	17	15.95	7	4.22	5.15	3.785	7	1.33	1.765	0.935	7	4	4	3	7
21	235	251.25	193.25	14	6.48	7.06	5.62	5	4.16	4.79	3.96	13	1.165	1.5025	1.0225	4									13.3	13.5	13	9	39.2	40.5	36.1	9	16.7	16.8	16.5	9	3.73	4.15	3.71	9	1.19	1.56	0.5875	12	2	4	2	9
22	214	231	163	4	5.39	5.945	5.12	3	3.32	3.885	3.22	3
23	175	220.75	131.75	4	6.42	6.53	5.46	5	4.7	4.78	4.51	5													13.5	14.35	12.8	4	39.7	42.075	37.65	4	15.9	17.425	15.275	4	5.07	6.085	4.0525	4	0.65	0.8275	0.59	4	2	2.5	2	4
24	162	171.25	152.75	6	6.04	6.21	5.78	3	4.84	5.2625	4.305	4	1.5	1.51	1.265	4	1.03	1.255	0.935	3	3.13	3.18	2.77	3
25	208	245.5	161	11	4.86	5.08	4.7975	6	4.43	4.7925	3.9525	10	0.98	1.39	0.8	5	1.03	1.1	1.03	5	2.36	2.78	2.19	5	13.6	14.025	13.325	8	38.8	43.7	35.975	8	16.45	16.85	15.95	8	4.025	4.6675	3.4125	8	1.08	2.0175	0.9675	8	4	4	3.5	8
26	220	285.25	194.25	8	5.39	5.54	5.38	5	4.43	4.795	3.41	7	1.2	1.42	1.05	5	1.06	1.15	0.955	4	2.9	3.7875	1.9375	4	14.45	15.1	13.875	6	43.25	46.475	42.2	6	16.9	17.275	16.9	6	4.565	5.57	4.0325	6	1.39	1.495	0.985	6	4	4	2.5	6
27
28	219	242.25	144.75	6	4.78	6.33	4.61	5	4.42	4.48	4.04	5	1	1.09	0.77	5	0.945	1.0325	0.8875	4	2.92	3.08	2.64	4
29	272	341	196	5					3.69	4.41	3.38	3
30
31	221	271	155	5					4.005	4.485	3.6375	4													13.2	13.4	13.15	3	36.1	41	35.85	3	15.8	15.9	15.3	3	3.92	4.285	3.42	3	2.38	2.5	1.88	3	4	4	4	3
32	190	219.5	164	3
33	376	381.5	351	3
34
35	200.5	226.25	161	4	6.03	6.63	5.315	3	3.83	3.9475	3.6575	4													13.8	13.85	13.75	3	36.2	37.25	35.25	3	17.2	17.6	17.05	3	2.3	2.545	2.11	3	0.61	1.125	0.48	3	2	3	2	3
36	282	320.5	197	3
37	283	333.5	244.5	3
38
39
40	224	252.5	185	3

## Sheet: critical
Day.after.admission	PLT(x10^9/L)				GLU(mmol/L)				TC(mmol/L)				TG(mmol/L)				HDL(mmol/L)				LDL(mmol/L)				PT(s)				APTT(s)				TT(s)				FIB(g/L)				D.dimer(g/L)				DIC
	Median	Q3	Q1	no.	Median	Q3	Q1	no.	Median	Q3	Q1	no.	Median	Q3	Q1	no.	Median	Q3	Q1	no.	Median	Q3	Q1	no.	Median	Q3	Q1	no.	Median	Q3	Q1	no.	Median	Q3	Q1	no.	Median	Q3	Q1	no.	Median	Q3	Q1	no.	Median	Q3	Q1	no.
1	172.5	234	108	82	7.56	11.81	6.32	75	3.42	4.1125	2.9725	78	1.57	2.07	1.1825	40	0.73	0.87	0.62	39	2.18	2.965	1.625	39	15.1	16.1	13.9	81	41.8	46	37.2	79	16.8	18.05	15.55	79	5.41	6.145	3.79	79	2.68	7.9075	1.3425	74	5	5	4	72
2	135.5	210.5	90.25	28	9.74	13.47	8.58	23	2.97	3.65	2.7175	24	1.34	2.61	1.025	15	0.57	0.64	0.5275	14	1.63	1.88	1.4225	14	16.5	17.1	14.6	19	45.8	48.05	40.35	19	16.6	18	15.65	19	4.52	5.525	2.975	19	2.46	13.055	2.08	19	5	5	4	19
3	112	250	87.5	35	9.24	17.07	7.72	33	3.38	3.67	2.69	33	1.87	2.99	1.54	15	0.67	0.8475	0.55	14	2.175	2.53	1.5875	14	17	18.475	15.325	30	42.65	49.5	36.75	30	17.9	19.625	16.025	30	3.975	4.5775	2.56	30	3.59	21	1.57	30	5	5	4	30
4	124.5	219.75	74	44	7.9	12	6.39	31	3.025	3.735	2.2575	40	1.565	1.965	1.07	20	0.66	0.76	0.505	19	1.73	2.405	1.16	19	16.55	18.325	15.225	34	42.3	51.675	37.9	34	16.7	19.175	16.025	34	4.245	4.7575	3.285	34	5.58	21	1.285	34	5	6	4	34
5	140.5	218.5	78.25	46	10.655	12.77	7.0475	34	3.42	3.8575	2.7475	42	2.09	2.8325	1.285	24	0.69	0.8375	0.5025	24	1.96	2.62	1.275	24	16.2	18.2	14.7	33	38.7	48.5	33.7	33	17.4	19.3	16.1	33	3.7	4.34	2.86	33	3.91	21	1.65	33	5	5	4	33
6	153	240	91	33	7.77	11.46	6.61	25	3.31	3.78	2.6825	32	2.18	3.64	1.65	11	0.68	0.8175	0.47	10	2.565	2.95	1.6825	10	16.3	18.15	15.35	31	44.4	49	37.75	31	16.9	19.25	15.65	31	4.07	4.675	2.78	31	2.66	20.705	1.905	31	5	5.5	4	31
7	109	176	54	37	9.01	12.1475	6.9175	28	3.14	3.915	2.43	36	1.805	2.31	1.15	16	0.605	0.7425	0.47	16	1.54	2.41	1.025	16	15.65	16.9	14.9	28	41.1	50	37.35	27	16.6	18.25	15.65	27	3.68	4.555	2.59	27	2.96	16.28	1.7975	28	5	6	4	27
8	130	204	54	37	9.54	11.67	6.455	26	3.15	3.9875	2.58	34	1.52	1.97	1.05	13	0.75	0.97	0.59	13	1.86	2.64	1.57	13	15.2	15.925	14.675	36	42.05	49.975	35.75	36	17.55	20.1	15.75	36	3.885	4.5	2.9725	36	2.55	12.08	1.94	33	5	5	4	33
9	105	162.75	64.5	32	8.32	11.92	6.5575	26	3.215	3.88	2.2875	30	1.38	1.83	1.02	13	0.64	0.74	0.47	13	1.68	2.72	1.19	13	15.3	16.35	14.9	27	42.6	48.3	38.55	27	15.9	17.95	14.7	27	3.72	4.55	3.08	27	2.8	19.8	1.63	25	5	6	4	25
10	133	197	56.25	34	9.15	11.69	6.97	29	2.99	3.635	2.3525	32	1.48	1.95	1.19	13	0.56	0.605	0.48	11	1.53	1.915	1.28	11	15.2	16.675	14.85	30	44	51.075	37.825	30	15.7	18.2	14.9	30	4.255	5.0775	3.385	30	5.13	18.665	1.735	30	5	5	4	30
11	140	233.5	79	35	8.79	10.86	5.96	29	2.975	4.25	2.44	36	1.24	2.07	1.05	13	0.49	0.635	0.42	11	1.92	2.48	1.73	11	14.9	16	14.4	33	41	46.4	36	33	15.5	16.8	14.5	33	4.4	5.11	3.28	33	4.12	11.49	1.37	33	5	5	4	33
12	152	194	88.75	36	9.06	12.92	7.2	29	3.3	4.18	2.375	35	1.49	2.065	0.9575	16	0.54	0.74	0.5	15	1.86	2.135	1.335	15	15.65	16.95	14.575	32	43.35	48	39.175	32	15.4	16.025	14.575	32	4.855	5.535	3.6675	32	4.705	11.49	2.1575	32	5	5.25	4	32
13	133	189.5	78.5	39	9.83	12.815	6.74	27	3.41	3.91	2.58	37	2	2.5	0.91	15	0.56	0.795	0.49	15	2.02	2.54	1.825	15	15.3	17.1	14.4	32	41.25	46.375	37.8	32	15.5	16.55	14.675	32	4.07	5.2625	3.2975	32	2.96	4.695	1.705	31	5	6	4	31
14	149	222	110.5	35	8.245	13.175	6.43	30	3.16	4.125	2.67	35	1.7	2.055	1.175	15	0.48	0.64	0.3925	12	2.08	2.3975	1.94	12	15.3	16.4	13.9	29	41.5	45.8	37.05	28	16.35	17.375	15.3	28	3.91	5.1225	3.06	28	3.96	4.49	2.05	29	5	5	4	28
15	151	210	88	33	8.47	11.46	6.2825	22	3.29	4.0725	2.7525	32	1.425	2.5175	1.1475	10	0.615	1.0625	0.335	10	1.95	2.5175	1.5025	10	15.3	16.5	14	29	44.5	51.1	38.8	29	16.1	16.9	14.7	29	4.3	5.39	2.76	29	3.11	5.17	2.64	29	5	5	4	29
16	154	282	70.5	27	8.305	10.5925	7.0475	20	3.15	4.2175	2.705	26	1.53	1.87	1.49	9	0.57	0.68	0.4	9	2.2	2.66	1.94	9	15.6	16.525	14.5	26	44.25	50.675	37.7	26	16.25	17.375	15.125	26	3.815	5.1175	2.54	26	3.285	5.67	2.0875	26	5	5	4	26
17	164	236	76.5	27	7.53	9.77	6.78	21	3.02	3.815	2.51	27	1.41	1.465	1.035	11	0.63	0.9	0.465	11	1.97	2.835	1.67	11	16	17.05	14	22	47.5	54.05	38.025	22	15.6	16.675	15.1	22	4.295	5.195	2.9225	22	4.59	7.485	2.79	23	5	5.75	5	22
18	202	237	99	25	8.31	10.02	7.81	19	2.82	3.795	2.485	23	1.39	1.655	1.015	7	0.63	0.81	0.52	7	2.2	2.74	1.865	7	15.6	16.2	14.7	21	43.3	55.4	37.7	21	15.7	17.2	15	21	3.82	5.38	3.25	21	3.41	5.29	2.22	21	5	5	5	21
19	159	218	119	26	9.37	10.16	7.46	15	2.93	4.36	2.495	23	1.725	2.2075	1.3025	6	0.48	1.125	0.2925	6	2.295	3.39	1.485	6	15.6	16.625	14.45	20	45.45	52.725	39.325	20	16.4	16.625	15.4	20	4.395	5.975	3.7275	20	3.305	4.6175	2.285	24	5	5	4	20
20	186	250	136	25	8.205	10.87	6.0725	18	2.955	3.4175	2.5675	22	1.23	1.89	0.9	9	0.59	0.825	0.35	7	2.15	2.365	1.865	7	15.35	16.25	14.625	22	44.7	50.275	42.175	22	16.1	16.825	15.45	22	4.645	5.7275	3.63	22	3.085	4.805	2	22	5	5	4	22
21	183	250	142	21	8.97	10.9275	6.6875	14	2.99	4.12	2.285	19	1.095	1.7075	0.8825	10	0.56	0.755	0.41	8	1.97	2.6625	1.17	8	14.65	15.825	14.175	20	44.95	48.2	35.85	20	15	17.475	14.2	20	4.25	5.3475	3.0375	20	2.59	3.81	2.135	19	4	5	4	19
22	200	255	180	21	7.78	11.21	6	15	2.815	3.745	2.6	20	1.32	2.21	0.725	11	0.42	0.8	0.36	9	1.43	2.04	1.08	9	15	17.5	13.9	21	44	47.4	39.4	21	15.3	15.7	15.1	21	3.93	5.14	3.38	21	2.59	3.61	2.33	21	4	5	4	21
23	215	251	145	25	9.3	13.985	6.93	19	2.735	3.6175	2.2475	22	0.915	4.8175	0.77	6	0.38	0.4925	0.1325	6	1.11	1.6025	0.85	6	15.05	16.7	14.55	20	45.75	47.525	42.6	20	15.4	15.9	14.325	20	4.105	5.715	3.635	20	2.59	3.1	2.19	20	4	5	4	20
24	232.5	290.75	154.75	20	8.64	10.6	6.15	17	3.01	3.555	2.26	20	1.55	2.49	1.185	11	0.56	0.74	0.36	9	1.83	2.21	1.24	9	15.55	17.15	14.875	16	46.4	50.025	43.175	16	15.45	17.125	14.475	16	4.685	5.7025	3.0725	16	2.705	5.9875	2.0125	16	4	5	4	16
25	207	267	141	25	10.085	12.3675	7.0925	18	3.32	4.42	2.4475	24	1.43	1.77	1.1375	10	0.775	0.855	0.6825	10	2.19	2.48	1.8075	10	15	15.95	13.9	19	44.5	50.85	42.25	19	15.3	16.9	14.65	19	4.42	5.445	3.725	19	2.45	3.945	1.97	19	4	5	4	19
26	219	322	153.5	23	7.9	10.285	5.36	19	3.16	3.76	2.6375	20	1.935	2.7775	1.3625	8	0.5	0.855	0.265	7	1.47	2.225	1.035	7	14.85	15.675	14.175	18	43.15	49.125	41.675	18	14.95	16.15	14.625	18	3.955	5.6	3.4	18	2.31	3.48	2.05	18	4	5	4	18
27	176	258.75	119	24	9.735	11.4725	6.125	18	3.27	3.595	2.725	19	1.44	2.0125	0.9575	12	0.68	0.74	0.57	9	1.97	2.1	1.32	9	15.2	16.35	13.6	18	42.85	49.5	35.25	18	15.2	16.7	14.625	18	3.405	4.51	3.06	18	2.065	3.025	0.905	18	4	5	2.25	18
28	177.5	313.5	119.5	16	9.16	11.815	6.135	14	3.29	3.5025	2.7725	14	1.29	6.34	0.8	5	0.54	0.64	0.09	5	1.17	1.18	1.07	5	14.8	16.45	13.65	15	41.4	50.75	36.95	15	14.6	15.75	14.5	15	3.72	4.305	2.59	15	2.41	3.94	1.785	15	4	5	4	15
29	228	267.75	120.5	14	9.34	11.11	7.36	13	2.85	3.4	2.4775	14													15.5	16.975	14.425	14	45.45	52.55	41.925	14	14.6	17.65	14.325	14	3.4	4.6	2.6275	14	2.09	2.9125	1.6125	14	4	4.75	4	14
30	207.5	268	119	16	6.54	10.15	5.57	13	3.08	4.1075	2.2275	14	2.93	2.985	2.655	3									15	16.8	14.3	13	50.1	64.3	42.5	13	15.4	18	14.6	13	3.52	4.24	2.76	13	2.4	4.02	1.61	13	4	5	4	13
31	157	251.5	116	15	8.345	10.385	6.375	10	2.8	3.825	1.76	12	1.46	3.66	1.26	3									15	15.925	14	12	51.15	63.975	38.375	12	15.7	16.875	14.525	12	3.195	3.99	2.385	12	2.225	3.3225	1.425	12	4	5	4	12
32	182	234.75	133.25	12	8.98	11.17	6.8875	10	2.695	3.3375	1.8725	10													15.45	15.9	14.725	10	54.05	64.125	45.95	10	15.25	15.825	14.6	10	3.13	4.795	2.595	10	2.55	4.615	1.325	10	4	5	4	10
33	225.5	234.75	129.5	14	8.81	10.04	6.0475	12	3.1	3.5225	2.53	14	2.05	3.15	1.43	5	0.52	0.73	0.36	5	1.45	1.88	1.42	5	15.8	16.15	13.95	11	46.7	58.65	40.2	11	16.6	19.9	14.35	11	3.27	4.7	2.745	11	2.56	4.865	1.955	11	4	4.5	4	11
34	215	282.5	182	19	6.88	10.275	6.095	14	4.08	5.4675	2.6575	16	0.93	2.205	0.81	7	0.49	0.645	0.415	3	1.33	1.525	1.04	3	14.8	15.75	14.1	11	43.8	48.95	36	11	14.9	15.85	14.25	11	3.75	3.87	3.01	11	1.86	2.645	1.385	11	4	4	4	11
35	195	307	156	11	7.7	10.24	7.57	9	2.87	3.7875	1.61	10	0.86	1.28	0.86	5	0.57	0.74	0.49	5	1.23	1.8	0.76	5	15.25	15.85	14.7	8	47.8	56.425	44.2	8	15.2	15.8	14.775	8	3.86	4.3275	3.55	8	1.985	2.5975	1.5075	8	4	4.25	4	8
36	158	216.25	148.75	12	8.01	10.16	6.02	9	3.44	4.065	2.79	11	1.935	2.1125	1.135	6	0.68	0.96	0.61	5	2.2	3.13	2.18	5	15.65	16.225	14.15	8	44	49.425	40.3	8	14.8	15.725	14.375	8	3.75	4.61	3.65	8	1.71	1.9525	1.1775	10	4	4	4	8
37	228	282	162.75	6	9.395	10.595	7.78	4	3.645	4.1075	3.1175	4													15.35	17.375	14.65	4	46.75	50.55	43.025	4	15.45	15.625	15.325	4	4.185	4.3175	4.03	4	1.9	2.45	1.6525	4	4	4.25	4	4
38	213	271	178	9	7.1	10.36	5.95	5	3.225	4.3275	2.7975	6													15.5	16.1	14.15	7	48.2	53.1	39.45	7	15.8	16.25	15.1	7	3.98	4.44	3.65	7	1.45	1.85	1.08	7	4	4	4	7
39	220.5	304.5	144.75	6	10.66	11.2925	9.2375	4	3.695	4.25	3.0725	6													15.95	18.575	15.275	4	46.85	78.425	44.125	4	16.1	44.4	15.7	4	4.52	4.8125	4.1925	4	1.42	1.48	1.3	5	4	4	3.5	4
40	285	333	247	5	7.54	9.45	7.5	3	3.77	4.465	3.315	3													15.35	16.725	14.25	4	49.5	59.175	42.75	4	15.85	16.15	15.3	4	4.585	4.7825	4.175	4	1.86	2.205	1.3025	4	4	4	3.5	4
41	313	343.5	203	7	6	6.66	5.91	5	3.495	4.7175	3.1125	6	3.09	3.45	2.465	3									15.35	19.25	12.575	4	50.7	62.825	39.75	4	16.15	16.75	15	4	4.42	4.835	3.7	4	1.52	2.51	1	5	4	4.25	4	4
42	237	323.5	199.5	7	7.72	8.95	6.43	3	4.53	4.54	3.27	5													16.8	18.975	14.75	4	54	67.35	40.8	4	16.2	17.95	14.25	4	4.125	5.0325	3.365	4	1.63	2.505	0.8125	4	3	4	2	4
43	228.5	277	169	4	7.01	7.49	6.455	3	3.295	4.105	2.8	4
44	324.5	389	265.75	4	6.31	6.965	4.31	3	2.94	3.725	2.755	3													14.95	15.9	14.35	4	48.95	52.75	43.65	4	15.5	15.575	15.325	4	4.43	5.06	4.0775	4	2.02	2.5125	1.48	4	4	4	4	4
45	227	286	205.5	3
46	327	437	250	3					2.39	3.375	2.315	3
47
48	213.5	278.5	153.5	4					1.92	3.2	1.905	3

## Sheet: P value
Day.after.admission	PLT			GLU			TC			TG			HDL			LDL			PT			APTT			TT			FIB			D-dimer			DIC
	Mild vs. Severe	Severe vs Critical	Critical vs Mild	Mild vs. Severe	Severe vs Critical	Critical vs Mild	Mild vs. Severe	Severe vs Critical	Critical vs Mild	Mild vs. Severe	Severe vs Critical	Critical vs Mild	Mild vs. Severe	Severe vs Critical	Critical vs Mild	Mild vs. Severe	Severe vs Critical	Critical vs Mild	Mild vs. Severe	Severe vs Critical	Critical vs Mild	Mild vs. Severe	Severe vs Critical	Critical vs Mild	Mild vs. Severe	Severe vs Critical	Critical vs Mild	Mild vs. Severe	Severe vs Critical	Critical vs Mild	Mild vs. Severe	Severe vs Critical	Critical vs Mild	Mild vs. Severe	Severe vs Critical	Critical vs Mild
1	0.507822	8.91794e-05	6.12751e-06	5.75117e-06	0.0100373	3.86932e-14	0.000319318	0.584084	0.00021646	0.175584	0.00229739	0.021201	9.99371e-05	0.168166		0.0713957	0.758513		0.0083404	4.27122e-07	1.34478e-15	0.0208364	0.827452	0.0386661	0.382692	0.22851	0.0272318	3.04638e-07	0.0495736	0.0116067	8.09727e-09	1.07035e-05	6.75653e-21	2.60565e-06	2.82661e-06	1.65214e-21
2	0.569697	0.0262539	0.0534357	0.4	0.0540416	0.00371774	0.8	0.728726	0.375315
3	0.814782	0.0185377	0.00361756	0.375136	0.468578	0.00875324	0.620606	0.232783	0.07285			0.593764			0.115068			0.155882	1	0.000315328	2.49312e-06	0.0996287	0.946844	0.101004	0.395416	0.933556	0.443103	0.0231291	0.000760356	0.105548	0.661923	0.000457153	2.95269e-05
4	0.155553	4.19457e-05	0.021897	0.226805	0.00174383	0.00185193	0.424429	0.264269	0.035107			0.493456							0.421712	0.00715173	0.00166573	0.0151515	0.609006	0.107309	0.179654	0.608888	0.0208044	0.309524	0.0179049	0.582815	0.309524	0.0741921	0.00954895
5	0.769687	0.000521513	1.54623e-05	0.177776	0.00965166	1.58406e-05	0.0431948	0.706602	0.0121247	0.666667	0.118974	0.185832	0.253007	0.688547	0.0446286	0.266667	0.799316	0.167078	0.117513	0.000836096	7.81085e-08	0.788362	0.908325	0.689683	0.106827	0.621366	0.419252	0.558136	0.0164879	0.00099652	0.047857	0.0130654	1.47757e-07			1.42784e-06
6	0.435881	0.0291659	0.00155579	0.711962	0.160414	0.000813339	0.668832	0.364811	0.0143361			0.0982547			0.012654			0.806326	0.0955109	0.201905	0.000170075	0.481818	0.466171	0.0559884	0.145455	0.543518	0.105139	0.727273	0.449198	0.030772	0.209091	0.759907	0.00200537
7	0.216231	3.16402e-06	1.54093e-06	0.742385	5.30378e-05	4.05278e-05	0.418857	0.0800562	0.00323106	0.0952381	0.00285026	0.397956	0.904762	0.0058971	0.00288958	0.805701	0.591341	0.508012	0.786971	3.50396e-05	1.15731e-06	0.200145	0.310477	0.0414558	0.444419	0.948633	0.577859	0.574183	0.259857	0.60212	0.508136	0.000582835	5.1134e-06
8	0.790431	1.19244e-05	2.00844e-06	0.584988	0.00795664	2.21726e-05	0.48021	0.0105122	0.000582877	0.132035	0.898275	0.065383	0.412698	0.288749	0.173967	1	0.207516	0.0445378	0.417548	0.00139891	1.70656e-05	0.985312	0.285559	0.0803514	0.356673	0.753375	0.199525	0.593464	0.263398	0.028953	0.00363264	0.550197	1.16299e-05
9	0.523844	8.59439e-05	9.56131e-09	0.400567	0.000153258	1.69079e-05	0.00672463	0.120392	0.000125084	0.0407637	0.629384	0.0240199	0.733581	0.0263772	0.000185697	0.334861	0.288749	0.0724272	0.0575015	0.000343067	9.93888e-08	0.145735	0.478755	0.0022406	0.897411	0.0713319	0.0354566	0.561482	0.376054	0.92246	0.0506239	0.00530387	1.46265e-06			2.02917e-07
10	0.794449	0.00325072	3.50098e-05	0.416594	1.1514e-06	1.38028e-07	0.124239	0.00502818	5.04835e-06	0.084486	0.350697	0.297856	0.733647	0.0186653	0.00177291	0.109091	0.0776557	0.00079384	0.047168	0.00382057	9.5088e-07	0.342639	0.70777	0.00871053	0.367523	0.178956	0.41274	0.97434	0.51183	0.347182	0.107103	0.00891684	1.5283e-09			5.65994e-09
11	0.735955	0.00361805	7.08017e-06	0.645098	0.50523	0.00222494	0.176056	0.0572673	2.90546e-05			0.020721			0.00494693			0.0332199	0.426037	0.00650837	2.529e-05	0.278587	0.219888	0.316801	0.611517	0.491907	0.70009	0.18022	0.871709	0.114431	0.0251408	0.108745	1.06437e-05
12	0.0948956	0.0269991	7.00624e-05	0.281066	0.00132753	7.87428e-07	0.3318	0.0542569	0.116805	0.798039	1	0.677592			0.00214672			0.238202	0.308149	0.00143787	1.72698e-05	0.100262	0.970803	0.00358966	0.0827673	0.00635978	0.0610873	0.0278544	0.872094	0.0211021	0.372541	0.00753551	3.90076e-05
13	0.384052	0.000284653	9.14763e-06	0.307304	0.000156638	0.000104652	0.209247	0.00675834	0.000217009	0.239786	0.230005	0.95482	0.364286	0.0970285	0.000549531	1	0.154705	0.0449988	0.180905	0.00751133	7.70737e-06	1	0.435667	0.148691	0.467675	0.0841765	0.000817422	0.534435	0.686489	0.950866	0.210914	0.00505287	6.81532e-05	0.324142	0.000720361	1.60301e-05
14	0.765728	0.0335587	0.000518136	0.852542	0.00748454	0.00021233	0.135469	0.0524213	0.000997071	0.0200206	0.0448548	0.61565	0.942416	0.09664	0.00424808	0.0361918	0.717248	0.0403171	0.150448	0.193727	0.00238764	1	0.160787	0.0524115	0.738197	0.482677	0.366428	0.170671	0.429809	0.6517	0.00293226	0.0501343	1.39403e-06			1.58632e-06
15	0.138615	0.0749777	0.368951	0.891618	0.00158199	0.0368998	0.811744	0.112774	0.0553878	0.427822	0.180569	0.528849	0.244759	0.02585	0.109378	0.572761	0.263487	0.514786	0.100959	0.0057499	6.49568e-06	0.170671	0.0970948	0.000155384	0.97333	0.617061	0.635151	0.973336	0.875816	0.981082	0.615241	0.000135127	2.81402e-07	0.387445	0.00047544	3.75256e-07
16	0.825717	0.140812	0.0802358	0.642647	0.000554035	0.000271743	0.14262	0.423912	0.0326399	0.372727	0.0937654	0.185099			0.00551213			0.138791	1	0.0023847	0.0126507	0.893814	0.347171	0.104556	0.384553	0.53656	0.924752	0.111888	0.935783	0.508847	0.204277	0.0029898	0.00013755			0.00252195
17	0.292479	0.580193	0.0215627	0.0139319	0.20745	1.47709e-05	0.0553819	0.0989261	0.000287897			0.22363			0.0043329			0.0845213	0.381374	0.0606549	0.00523825	0.385602	0.754897	0.138884	1	1	0.647207	0.363636	0.411198	0.78127	1	0.00168905	0.00144415			0.00279571
18	0.264667	1	0.213476	0.694364	0.0104822	3.66316e-05	0.0616246	0.0929495	7.20743e-05	0.261905	0.666667	0.667806	0.4	0.266667	0.0727273	0.4	0.666667	0.109091	0.729823	0.0175058	0.000709378	0.207516	0.0674369	0.106837	0.51954	0.344831	0.558003	0.335901	0.474126	0.790371	0.114008	0.118357	1.78917e-05
19	0.511642	0.0478554	0.118002	0.518992	3.68568e-05	0.221526	0.0365223	0.0298308	0.0192809	0.2	0.0238095	0.547619							0.141745	0.00562367	0.077052	0.638889	0.0186641	0.247576	0.222415	0.405216	0.539979	1	0.218722	0.129418	0.14899	0.0087247	0.0046539
20	0.964905	0.59638	0.647781	0.85962	0.0062729	0.000615108	0.820813	0.00491883	0.0047314	0.344988	0.272128	0.441138	0.684221	0.00252525	0.0011655	0.876263	0.267677	0.276911	0.203962	0.108234	0.000312755	0.128466	0.708632	0.0042931	1	0.7401	0.591759	0.53526	0.861674	0.276942	0.00719858	0.0128974	1.70237e-05	0.0120775	0.0271154	2.68974e-05
21	0.597316	0.189085	0.452473	0.224216	0.0557276	0.0002055	0.832772	0.0156278	0.00178405	0.9613	0.839161	0.697746			0.010438			0.167174	0.660755	0.00343004	0.000150199	0.247016	0.34566	0.0208831	0.267844	0.370135	0.259961	0.897623	0.310752	0.254187	0.0511314	0.0112458	0.000153873			0.000158316
22	0.648485	0.971383	0.434931	0.857143	0.129902	0.0485036	0.047619	0.337684	0.0038371			0.884615			0.0181818			0.0636364
23	0.761905	0.410852	0.670805	0.111888	0.0295502	0.000243235	0.440934	0.00629258	0.00837902			0.380952							0.21402	0.0199475	0.244557	0.704817	0.0481943	0.0862166	0.446576	0.415422	0.0231116	0.109091	0.477132	0.0862646	0.0727273	0.000376435	2.25218e-06
24	0.0726773	0.108214	0.523437	0.260486	0.145614	0.00122162	0.373626	0.0133634	5.79131e-05	0.932087	0.239144	0.432582	0.266667	0.0262367	0.00102416	0.183333	0.1	0.0020979			0.00127116		0.836601	0.00412797	0.430223	0.672939	0.836297	0.857143	0.640523	0.547644	0.0952381	0.0522876	9.82849e-05			0.000567376
25	0.956317	0.655256	0.814799	0.0812521	0.000178311	0.00101775	0.373243	0.0612962	0.00507181	0.111888	0.269916	0.60378	1	0.110708	0.0708368	0.343434	0.594073	0.0403013	0.417054	0.0556681	0.0109468	0.164537	0.059387	0.00147302	0.104882	0.325637	0.772364	1	0.457176	0.363506	0.953775	0.0240037	0.118508			0.177367
26	0.349394	0.910113	0.473252	0.730159	0.0883682	0.066629	0.184875	0.0357871	0.00131752		0.045066						0.109091		0.257143	0.367703	0.0330827	0.018297	0.763978	0.00738209	0.45	0.0489259	0.216823	0.171429	0.31044	0.342037	0.352381	0.00136765	0.00330695
27			1			0.00773293			0.0373955			0.721396			0.000999001			0.001998			0.216953			0.538072			1			0.652085			0.0501781
28	0.384508	0.970588	0.56166	0.953047	0.0257998	7.13828e-06	0.103749	0.0257998	0.000849892	0.143151	0.547619	1	0.0121212	0.015873	0.00252525	0.527273	0.031746	0.00505051			0.0445249			0.14177			0.10464			0.86597			0.266125
29	1	0.55934	0.858824			0.189286	1	0.101244	0.0911765
30			0.640666			0.130252			0.0117647			0.4
31	0.555556	0.553148	0.410733			0.035964	0.412698	0.132967	0.0268261										0.858427	0.0603721	0.0599672	1	0.232967	0.078022	0.857143	0.828291	0.903052	0.857143	0.632967	0.683516	0.0571429	0.945055	0.0010989
32	0.392857	0.945055	0.278604			0.187812	1	0.272727	0.0752581												0.0194902			0.0282035			0.943566			0.635365			0.105894
33	0.114286	0.0676471	0.277124
34			0.877019						0.274805			0.648485			0.049746			0.0571429
35		0.8446				0.0363636			0.048951						0.0952381			0.190476		0.0649612			0.0242424			0.0820326			0.0242424			0.0848485
36	0.857143	0.717975	0.181578		0.0727273		0.4	0.230769	0.0604396												0.193939			0.630303			0.258301			0.775758			0.286713
37		0.714286																			0.638592			0.533333			1			0.8			0.133333
40	0.7	0.392857	1
41			0.222415			0.571429			0.114286
42			0.266667			0.7			0.652783
