# Supplementary material for: Autopsy and statistical evidence of disturbed hemostasis progress in COVID-19: medical records from 407 patients
Source: Thromb J. 2021 Feb 10;19:8. doi: 10.1186/s12959-020-00256-5 (PMC7873516; doi:10.1186/s12959-020-00256-5)
Supplement: Supplementary file 4 — Additional file 4: Table S4. Laboratory indices of maximum values in individual patients with mild, severe, critical syndromes during the hospital stay. [file 12959_2020_256_MOESM4_ESM.xlsx]

## Sheet: Sheet1
Table S4. Laboratory indices of maximum values in individual patients with mild, severe, critical syndromes during the hospital stay.
Laboratory finding		All patients (n=407)	Mild (n=253)		Severe (n=73)		Critical (n=81)
	Normal range	Median (IQR)	Median (IQR)	No. of patients with value derivation from normal range / total no. (%)	Median (IQR)	No. of patients with value derivation from normal range / total no. (%)	Median (IQR)	No. of patients with value derivation from normal range / total no. (%)
PLT - ×109/L	125～350	274.5 (217.2-350.8)	270.5 (223.8-343.8)	60/252 (23.8)	321.0 (249.0-373.0)	27/73 (37.0)	239.0 (169.0-331.0)	30/81 (37.0)
GLU - mmol/L	3.89～6.11	6.72 (5.52-10.23)	5.84 (5.25-7.47)	97/223 (43.5)	7.12 (6.04-9.05)	48/72 (66.7)	14.56 (9.76-19.34)	76/80 (95.0)
TC - mmol/L	3.35～5.72	4.66 (3.95-5.30)	4.81 (4.08-5.36)	67/248 (27.0)	4.60 (4.03-5.21)	10/73 (13.7)	4.09 (3.44-5.05)	33/80 (41.3)
TG - mmol/L	0.48～1.71	1.81 (1.17-2.51)	1.83 (1.20-2.54)	83/155 (53.5)	1.37 (1.05-1.92)	17/50 (34.0)	2.07 (1.45-3.19)	41/68 (60.3)
HDL - mmol/L	0.91～1.78	1.03 (0.83-1.32)	1.23 (0.95-1.21)	25/124 (20.2)	1.02 (0.81-1.02)	16/43 (37.2)	0.85 (0.68-1.08)	43/65 (66.2)
LDL - mmol/L	1.6～3.12	2.81 (2.18-3.39)	3.03 (2.50-3.67)	61/124 (49.2)	2.78 (2.14-3.25)	15/43 (34.9)	2.26 (1.74-3.08)	24/65 (36.9)
PT – s	10～14	14.3 (13.6-15.2)	14.0 (13.4-14.5)	118/252 (46.8)	14.3 (13.9-14.8)	47/73 (64.4)	17.9 (15.6-21.9)	77/81 (95.1)
APTT – s	30～40	42.4 (38.5-47.1)	40.5 (37.8-44.0)	129/246 (52.4)	43.6 (39.9-47.9)	52/73 (71.2)	52.9 (44.1-68.7)	73/81 (90.1)
TT – s	15～19	17.2 (16.3-18.6)	16.8 (16.1-17.8)	29/246 (11.8)	17.4 (16.8-17.7)	16/73 (21.9)	20.0 (17.3-27.0)	46/81 (56.8)
FIB - g/L	2～4	5.26 (3.84-6.21)	4.51 (3.46-5.94)	151/246 (61.4)	5.58 (4.47-6.78)	62/73 (84.9)	5.93 (5.27-7.26)	72/81 (88.9)
D-dimer - μg/mL	0～0.5	1.15 (0.39-3.18)	0.53 (0.28-1.39)	127/247 (51.4)	1.60 (0.78-2.94)	64/72 (88.9)	16.77 (3.21-12.90)	79/80 (98.8)
DIC	< 5	4.00 (2.00-5.00)	2 (2-4)	24/242 (9.92)	4 (4-4)	18/73 (24.7)	5 (5-7)	65/80 (81.3)
Reduced denominators indicate missing data.
Abbreviations: PLT, platelet; GLU, blood glucose; TC, total cholesterol; TG, triglyceride; HDL, high-density lipoprotein; LDL, low-density lipoprotein; PT, prothrombin time; APTT, activated partial thromboplastin time; TT, thrombin time; FIB, fibrinogen.
