# Supplementary material for: Autopsy and statistical evidence of disturbed hemostasis progress in COVID-19: medical records from 407 patients
Source: Thromb J. 2021 Feb 10;19:8. doi: 10.1186/s12959-020-00256-5 (PMC7873516; doi:10.1186/s12959-020-00256-5)
Supplement: Supplementary file 5 — Additional file 5: Table S5. Statistical test results related to Table S4. [file 12959_2020_256_MOESM5_ESM.xlsx]

## Sheet: Sheet1
Table S5. Statistical test results related to Table S4.
	Mild vs Severe		Severe vs Critical		Critical vs Mild
P value	Wilcoxon test	χ2 test	Wilcoxon test	χ2 test	Wilcoxon test	χ2 test
PLT	0.0199	0.0252	0.0003	0.9948	0.0056	0.0197
GLU	< 0.0001	0.0006	< 0.0001	< 0.0001	< 0.0001	< 0.0001
TC	0.1647	0.0192	0.0232	0.0002	0.0003	0.0162
TG	0.0021	0.0162	< 0.0001	0.0048	0.0794	0.3506
HDL	0.0007	0.0252	0.0177	0.0031	< 0.0001	< 0.0001
LDL	0.0753	0.1044	0.0678	0.829	< 0.0001	0.1072
PT	0.0004	0.0082	< 0.0001	< 0.0001	< 0.0001	< 0.0001
APTT	< 0.0001	0.0044	< 0.0001	0.0028	< 0.0001	< 0.0001
TT	0.0006	0.029	< 0.0001	< 0.0001	< 0.0001	< 0.0001
FIB	< 0.0001	0.0002	0.3162	0.4657	< 0.0001	< 0.0001
D-dimer	< 0.0001	< 0.0001	< 0.0001	0.0101	< 0.0001	< 0.0001
DIC	< 0.0001	0.0012	< 0.0001	<0.0001	< 0.0001	<0.0001
